# Supplementary material for: Near-perfect precise on-target editing of human hematopoietic stem and progenitor cells
Source: eLife. 2024 Jun 3;12:RP91288. doi: 10.7554/eLife.91288 (PMC11147503; doi:10.7554/eLife.91288)
Supplement: Source data 3. — Compilation of the numeric data used throughout the manuscript. [file elife-91288-data3.zip]

Archive with 16 entries (15 files):
- Source Data – File 3 - Numeric Data/
- Source Data – File 3 - Numeric Data/Source Data - Figure 1C-D.xlsx
- Source Data – File 3 - Numeric Data/Source Data - Figure 1E-F.xlsx
- Source Data – File 3 - Numeric Data/Source Data - Figure 2C-D-G and S3.xlsx
- Source Data – File 3 - Numeric Data/Source Data - Figure 2E.xlsx
- Source Data – File 3 - Numeric Data/Source Data - Figure 2H.xlsx
- Source Data – File 3 - Numeric Data/Source Data - Figure 3.xlsx
- Source Data – File 3 - Numeric Data/Source Data - Figure 3A.xlsx
- Source Data – File 3 - Numeric Data/Source Data - Figure 3B.xlsx
- Source Data – File 3 - Numeric Data/Source Data - Figure 3D-E.xlsx
- Source Data – File 3 - Numeric Data/Source Data - Figure 3G.xlsx
- Source Data – File 3 - Numeric Data/Source Data - Figure 4B-D.xlsx
- Source Data – File 3 - Numeric Data/Source Data - Figure 4C.xlsx
- Source Data – File 3 - Numeric Data/Source Data - Figure S1A-B.xlsx
- Source Data – File 3 - Numeric Data/Source Data - Figure S5.xlsx
- Source Data – File 3 - Numeric Data/Source Data -Figure 2A-B.xlsx
